# Supplementary material for: Multilayered Insights into Poorly Differentiated, BRAFV600E-Positive, Thyroid Carcinoma in a Rapidly Developing Goiter with Retrosternal Extension: From En “Y” Cervicotomy to SPECT/CT-Positive Lung Metastases
Source: Diagnostics (Basel). 2025 Aug 15;15(16):2049. doi: 10.3390/diagnostics15162049 (PMC12385848; doi:10.3390/diagnostics15162049)
Supplement: Supplementary file 1 [file diagnostics-15-02049-s001.zip]

Archive with 1 entries (1 files):
- diagnostics-3808183-supplementary.pdf
